# Supplementary material for: Characterization of the Asiatic Acid Glucosyltransferase, UGT73AH1, Involved in Asiaticoside Biosynthesis in Centella asiatica (L.) Urban
Source: Int J Mol Sci. 2017 Dec 6;18(12):2630. doi: 10.3390/ijms18122630 (PMC5751233; doi:10.3390/ijms18122630)
Supplement: Supplementary file 1 [file ijms-18-02630-s001.zip]

Archive with 3 entries (3 files):
- Figure S1. Alignment of the deduced amino acid sequences of four candidate genes.docx
- Table S1. UGT unigenes from 454 sequencing of C_asiatica.xlsx
- Table S2. Oligonucleotide primers used in this study.docx
