# Supplementary material for: Characterization of the Asiatic Acid Glucosyltransferase, UGT73AH1, Involved in Asiaticoside Biosynthesis in Centella asiatica (L.) Urban
Source: Int J Mol Sci. 2017 Dec 6;18(12):2630. doi: 10.3390/ijms18122630 (PMC5751233; doi:10.3390/ijms18122630)
Supplement: Supplementary file 1 [file ijms-18-02630-s001.zip › Table S1. UGT unigenes from 454 sequencing of C_asiatica.xlsx]

## Sheet: Sheet1
Supplemental Table S1. Putative 133 of UGT genes from 454 sequencing C. asiatica elicited by MeJA
Numbers	Names	Isotig Length (bp)	Reads count	RPKM	Putatvie function and Organisms	Accession number	E-value	UGT Nomenclature	GenBank Number
1	isotig09464	1572	270	133.944	PREDICTED: UDP-glycosyltransferase 85A2 isoform 1 [Vitis vinifera]	XP_002263056.1	0	UGT85A39	MF471453
2	isotig09551	1553	235	118.007	UDP-Glycosyltransferase superfamily protein, putative [Theobroma cacao]	EOY08013.1	0	UGT73AH1	MF471454
3	isotig08753	1781	232	101.586	glycosyltransferase UGT7 [Bupleurum chinense]	AFK79039.1	0	UGT73A21	MF471455
4	isotig09255	1630	160	76.5497	PREDICTED: UDP-glycosyltransferase 85A1 [Vitis vinifera]	XP_002268487.2	4e-154	UGT709K1	MF471456
5	isotig07915	2152	194	70.3025	PREDICTED: dolichyl-diphosphooligosaccharide--protein glycosyltransferase subunit 1A-like [Solanum lycopersicum]	XP_004238449.1	0
6	isotig03741	2513	222	68.8924	UDP-glucosyltransferase, putative [Ricinus communis]	XP_002518671.1	3e-152	UGT84K1	MF471457
7	isotig04337	2010	165	64.0175	PREDICTED: UDP-glycosyltransferase 74E2-like [Vitis vinifera]	XP_003632087.1	3e-174
8	isotig17188	676	53	61.1421	glycosyltransferase [Panax notoginseng]	AED99882.1	2e-68
9	isotig09014	1704	130	59.4956	PREDICTED: UDP-glycosyltransferase 74E2-like [Vitis vinifera]	XP_003632087.1	0	UGT74AH1	MF471458
10	isotig00407	942	70	57.9506	glucosyltransferase [Nicotiana tabacum]	BAB88935.1	2e-23
11	isotig09265	1628	115	55.0877	glycosyltransferase UGT7 [Bupleurum chinense]	AFK79039.1	0	UGT73A22	MF471459
12	isotig03987	1704	120	54.919	PREDICTED: UDP-glycosyltransferase 87A2-like [Vitis vinifera]	XP_002278049.1	2e-159	UGT87K1	MF471460
13	isotig07378	2679	184	53.5619	PREDICTED: dolichyl-diphosphooligosaccharide--protein glycosyltransferase subunit STT3-like [Vitis vinifera]	XP_002269119.2	0
14	isotig08223	1982	136	53.5114	PREDICTED: UDP-glycosyltransferase 74E1-like [Solanum lycopersicum]	XP_004238636.1	0	UGT74AG2	MF471461
15	isotig00406	1144	70	47.7181	glucosyltransferase [Nicotiana tabacum]	BAB88935.1	5e-23
16	isotig01637	2971	180	47.2477	PREDICTED: dolichyl-diphosphooligosaccharide--protein glycosyltransferase subunit 2-like isoform 2 [Solanum lycopersicum]	XP_004242877.1	0
17	isotig03565	2409	133	43.0552	PREDICTED: putative glycosyltransferase 2-like [Cucumis sativus]	XP_004134208.1	0
18	isotig04220	1507	77	39.8463	PREDICTED: UDP-glycosyltransferase 85A1-like [Solanum lycopersicum]	XP_004239922.1	0	UGT709L1	MF471462
19	isotig01636	4176	203	37.9094	PREDICTED: dolichyl-diphosphooligosaccharide--protein glycosyltransferase subunit 2-like isoform 2 [Solanum lycopersicum]	XP_004242877.1	0
20	isotig04219	1596	77	37.6243	PREDICTED: UDP-glycosyltransferase 85A1-like [Solanum lycopersicum]	XP_004239922.1	0
21	isotig09150	1661	80	37.5605	glycosyltransferase [Panax notoginseng]	AED99884.1	5e-164	UGT94M2	KP195717
22	isotig03988	1671	80	37.3357	PREDICTED: UDP-glycosyltransferase 87A2-like [Vitis vinifera]	XP_002278049.1	9e-159	UGT87K2	MF471463
23	isotig05533	1379	61	34.4966	glycosyltransferase [Panax notoginseng]	AED99881.1	0
24	isotig18949	578	24	32.3813	glycosyltransferase [Panax notoginseng]	AED99882.1	8e-69
25	isotig03747	2337	95	31.7012	UDP-Glycosyltransferase superfamily protein isoform 1 [Theobroma cacao]	EOY08477.1	0
26	isotig03046	1967	79	31.3209	PREDICTED: UDP-glucose:glycoprotein glucosyltransferase-like [Solanum lycopersicum]	XP_004230486.1	0
27	isotig28820	132	5	29.5398	PREDICTED: UDP-glycosyltransferase 75D1-like [Vitis vinifera]	XP_002267330.2	5e-21
28	isotig08281	1955	72	28.7208	PREDICTED: UDP-glycosyltransferase 73C2 [Vitis vinifera]	XP_002265216.1	0	UGT73AH2	MF471464
29	isotig28668	141	5	27.6543	PREDICTED: UDP-glycosyltransferase 73C2-like [Fragaria vesca subsp. vesca]	XP_004305194.1	2e-07
30	isotig09248	1633	55	26.2656	UDP-sugar:glycosyltransferase [Anthriscus sylvestris]	BAI65915.1	0	UGT71A31	MF471465
31	isotig10185	1406	46	25.5143	UDP-Glycosyltransferase superfamily protein [Theobroma cacao]	EOY07886.1	3e-176
32	isotig07485	2525	82	25.3258	glycosyltransferase [Panax notoginseng]	AED99885.1	0
33	isotig10413	1365	44	25.138	PREDICTED: UDP-glycosyltransferase 92A1-like [Vitis vinifera]	XP_003632051.1	2e-162
34	isotig01336	963	29	23.4846	glycosyltransferase [Solanum tuberosum]	CAI93191.1	8e-112
35	isotig09568	1547	45	22.6847	PREDICTED: UDP-glycosyltransferase 85A1-like [Vitis vinifera]	XP_002276823.1	9e-161
36	isotig05534	606	17	21.877	glycosyltransferase [Panax notoginseng]	AED99881.1	1e-48
37	isotig08557	1844	51	21.5685	glycosyltransferase [Panax notoginseng]	AED99883.1	3e-179	UGT71A32	MF471466
38	isotig08012	2094	52	19.3659	PREDICTED: O-glucosyltransferase rumi homolog [Vitis vinifera]	XP_002273350.2	0
39	isotig03685	2217	53	18.6432	PREDICTED: putative glycosyltransferase 3 [Vitis vinifera]	XP_002284667.1	3e-145
40	isotig03686	1613	38	18.3722	PREDICTED: putative glycosyltransferase 3 [Vitis vinifera]	XP_002284667.1	0
41	isotig03566	1627	38	18.2141	PREDICTED: putative glycosyltransferase 2 [Vitis vinifera]	XP_002273887.1	0
42	isotig08597	1830	42	17.8982	Glycosyltransferase QUASIMODO1, putative [Ricinus communis]	XP_002530802.1	0
43	isotig01335	969	22	17.7056	glycosyltransferase [Solanum tuberosum]	CAI93191.1	4e-90
44	isotig03045	5163	115	17.3703	PREDICTED: UDP-glucose:glycoprotein glucosyltransferase-like [Vitis vinifera]	XP_002268972.1	0
45	isotig08989	1711	38	17.3199	PREDICTED: sterol 3-beta-glucosyltransferase-like [Fragaria vesca subsp. vesca]	XP_004290509.1	0
46	isotig10849	1285	28	16.9928	PREDICTED: probable glycosyltransferase At5g11130-like [Solanum lycopersicum]	XP_004250184.1	1e-122
47	isotig19485	556	11	15.4287	UDP-glucosyltransferase, putative [Ricinus communis]	XP_002531930.1	1e-31
48	isotig21739	506	10	15.4121	UDP-glucose:sterol 3-O-glucosyltransferase [Panax ginseng]	BAC22617.1	1e-43
49	contig12003	833	16	14.9791	UDP-Glycosyltransferase superfamily protein isoform 2 [Theobroma cacao]	EOY08478.1	0
50	contig12008	749	14	14.5766	UDP-glucosyltransferase, putative [Ricinus communis]	XP_002528155.1	2e-105
51	isotig09662	1528	28	14.2904	resveratrol/hydroxycinnamic acid O-glucosyltransferase [Vitis labrusca]	ABH03018.1	0
52	isotig14881	833	14	13.1067	PREDICTED: UDP-glycosyltransferase 85A1-like [Solanum lycopersicum]	XP_004239922.1	8e-103
53	isotig00543	418	7	13.0597	PREDICTED: UDP-glycosyltransferase 88A1-like isoform 1 [Vitis vinifera]	XP_002276546.1	5e-52
54	isotig00569	1698	28	12.8597	UDP-glucose:sterol 3-O-glucosyltransferase [Panax ginseng]	BAC22617.1	0
55	isotig00568	1698	28	12.8597	UDP-glucose:sterol 3-O-glucosyltransferase [Panax ginseng]	BAC22617.1	0
56	isotig22553	491	8	12.7063	putative UDP-glucose glucosyltransferase [Arabidopsis thaliana]	BAF02177.1	1e-14
57	isotig29017	124	2	12.5782	UDP-glucose glucosyltransferase [Gardenia jasminoides]	BAK55743.1	4e-07
58	isotig00573	1331	21	12.3042	UDP-glucose:sterol 3-O-glucosyltransferase [Panax ginseng]	BAC22617.1	0
59	isotig00572	1331	21	12.3042	UDP-glucose:sterol 3-O-glucosyltransferase [Panax ginseng]	BAC22617.1	0
60	isotig14880	833	13	12.1705	UDP-glucose:flavonoid-O-glucosyltransferase, partial [Daucus carota subsp. sativus]	AGH62813.1	6e-57
61	isotig00567	1809	28	12.0706	UDP-glucose:sterol 3-O-glucosyltransferase [Panax ginseng]	BAC22617.1	0
62	isotig00566	1809	28	12.0706	UDP-glucose:sterol 3-O-glucosyltransferase [Panax ginseng]	BAC22617.1	0
63	isotig04924	472	7	11.5656	UDP-glycosyltransferase 73B4, putative [Theobroma cacao]	EOX98312.1	2e-40
64	isotig00565	1873	27	11.2418	UDP-glucose:sterol 3-O-glucosyltransferase [Panax ginseng]	BAC22617.1	0
65	isotig00564	1873	27	11.2418	UDP-glucose:sterol 3-O-glucosyltransferase [Panax ginseng]	BAC22617.1	0
66	isotig00563	1984	27	10.6129	UDP-glucose:sterol 3-O-glucosyltransferase [Panax ginseng]	BAC22617.1	0
67	isotig00562	1984	27	10.6129	UDP-glucose:sterol 3-O-glucosyltransferase [Panax ginseng]	BAC22617.1	0
68	isotig05072	1183	16	10.5474	PREDICTED: UDP-glycosyltransferase 85A3 [Vitis vinifera]	XP_002268242.2	7e-101
69	isotig12046	1116	15	10.4819	PREDICTED: zeatin O-glucosyltransferase-like [Vitis vinifera]	XP_002284381.1	2e-135
70	isotig05071	1192	16	10.4678	PREDICTED: UDP-glycosyltransferase 85A3 [Vitis vinifera]	XP_002268242.2	1e-145
71	isotig18525	600	8	10.398	Beta 1 3-glycosyltransferase-like protein I [Medicago truncatula]	XP_003602169.1	3e-88
72	isotig00571	1506	20	10.3566	UDP-glucose:sterol 3-O-glucosyltransferase [Panax ginseng]	BAC22617.1	0
73	isotig00570	1506	20	10.3566	UDP-glucose:sterol 3-O-glucosyltransferase [Panax ginseng]	BAC22617.1	0
74	isotig09593	1539	20	10.1345	glycosyltransferase [Panax notoginseng]	AED99884.1	1e-113
75	isotig10876	1278	16	9.76338	PREDICTED: probable dolichyl pyrophosphate Glc1Man9GlcNAc2 alpha-1,3-glucosyltransferase-like [Glycine max]	XP_003532702.1	0
76	isotig04642	1291	16	9.66506	glycosyltransferase GT47C [Populus tremula x Populus alba]	ABI64067.1	2e-149
77	isotig06644	593	7	9.20565	Uridine diphosphate glycosyltransferase 74E2, putative isoform 1 [Theobroma cacao]	EOY04300.1	7e-16
78	isotig04641	1392	16	8.96379	glycosyltransferase GT47C [Populus tremula x Populus alba]	ABI64067.1	0
79	isotig16796	701	8	8.89986	Glycosyltransferase family 29 (sialyltransferase) family protein isoform 2 [Theobroma cacao]	EOY22600.1	2e-93
80	isotig16161	742	8	8.40809	glycosyltransferase [Panax notoginseng]	AED99886.1	1e-67
81	isotig07796	2237	24	8.36674	PREDICTED: probable xyloglucan glycosyltransferase 12-like [Cucumis sativus]	XP_004141300.1	0
82	isotig22327	494	5	7.89322	UDP-glucosyltransferase 74F2, putative [Theobroma cacao]	EOY04571.1	1e-75
83	isotig18542	598	6	7.82458	PREDICTED: O-glucosyltransferase rumi-like [Vitis vinifera]	XP_003634087.1	5e-28
84	isotig10626	1328	13	7.63407	UDP-glucose:glucosyltransferase [Lycium barbarum]	BAG80556.1	0
85	isotig00542	548	5	7.11542	PREDICTED: UDP-glycosyltransferase 88A1-like isoform 1 [Vitis vinifera]	XP_002276546.1	2e-82
86	isotig23984	451	4	6.91663	PREDICTED: sterol 3-beta-glucosyltransferase-like [Vitis vinifera]	XP_002273501.2	7e-34
87	isotig27432	226	2	6.90133	PREDICTED: UDP-glycosyltransferase 89B1-like isoform 1 [Solanum lycopersicum]	XP_004236081.1	2e-20
88	isotig18770	584	5	6.6768	glycosyltransferase [Panax notoginseng]	AED99880.1	5e-31
89	isotig23170	476	4	6.55336	UDP-glucose:flavonoid-O-glucosyltransferase, partial [Daucus carota subsp. sativus]	AGH62813.1	1e-65
90	isotig10382	1367	11	6.27531	PREDICTED: D-inositol-3-phosphate glycosyltransferase-like [Glycine max]	XP_003548705.1	0
91	isotig10769	1299	10	6.00346	PREDICTED: UDP-glycosyltransferase 85A2 [Vitis vinifera]	XP_002268162.1	0
92	isotig11408	1198	9	5.85864	PREDICTED: UDP-glycosyltransferase 75C1-like [Solanum lycopersicum]	XP_004239848.1	6e-112
93	isotig28814	134	1	5.81978	UDP-glucose:glucosyltransferase [Lycium barbarum]	BAG80556.1	3e-06
94	isotig13196	982	7	5.55901	PREDICTED: uncharacterized glycosyltransferase AGO61-like [Glycine max]	XP_003554168.1	2e-14
95	isotig10925	1273	9	5.51347	PREDICTED: hydroquinone glucosyltransferase-like [Fragaria vesca subsp. vesca]	XP_004306692.1	4e-159
96	isotig26669	288	2	5.41562	PREDICTED: UDP-glycosyltransferase 85A2 isoform 2 [Vitis vinifera]	XP_002263100.1	5e-21
97	isotig14102	893	6	5.23975	PREDICTED: UDP-glycosyltransferase 83A1 [Vitis vinifera]	XP_002276804.1	3e-123
98	isotig26340	312	2	4.99904	UDP-glucose:flavonoid-O-glucosyltransferase, partial [Daucus carota subsp. sativus]	AGH62813.1	7e-19
99	isotig23371	471	3	4.9672	PREDICTED: uncharacterized glycosyltransferase MJ1178-like, partial [Cucumis sativus]	XP_004172364.1	3e-69
100	isotig17963	628	4	4.9672	PREDICTED: UDP-glycosyltransferase 85A1-like [Vitis vinifera]	XP_002276555.2	1e-101
101	isotig13601	943	6	4.96193	UDP-glucosyltransferase [Panax notoginseng]	AFO63526.1	3e-150
102	isotig10838	1287	8	4.84755	PREDICTED: probable glycosyltransferase At5g03795-like [Solanum lycopersicum]	XP_004251626.1	0
103	isotig22869	485	3	4.82381	glycosyltransferase [Panax notoginseng]	AED99881.1	2e-10
104	isotig22179	498	3	4.69789	Dolichyl-diphosphooligosaccharide-protein glycosyltransferase 48kDa subunit family protein isoform 3, partial [Theobroma cacao]	EOX91184.1	7e-18
105	isotig21207	514	3	4.55165	Glycosyltransferase, putative [Theobroma cacao]	EOY33745.1	4e-09
106	isotig16926	694	4	4.49481	glycosyltransferase [Panax notoginseng]	AED99885.1	3e-116
107	isotig25068	396	2	3.93864	putative UDP-glucosyltransferase 83A, partial [Aralia elata]	AFO67245.1	5e-47
108	isotig17976	626	3	3.7373	Alpha 1,4-glycosyltransferase family protein, putative [Theobroma cacao]	EOY28315.1	1e-34
109	isotig11899	1134	5	3.43849	glycosyltransferase UGT95A1 [Hieracium pilosella]	ACB56927.1	2e-133
110	isotig23827	458	2	3.40546	PREDICTED: LOW QUALITY PROTEIN: UDP-glycosyltransferase 85A1-like [Vitis vinifera]	XP_002280470.2	1e-34
111	isotig11626	1169	5	3.33554	PREDICTED: UDP-glycosyltransferase 75D1-like [Vitis vinifera]	XP_002263700.1	7e-116
112	isotig16136	746	3	3.13613	PREDICTED: UDP-glycosyltransferase 87A1-like [Glycine max]	XP_003518324.1	4e-85
113	isotig22131	499	2	3.12565	UDP-glucose:sterol 3-O-glucosyltransferase [Panax ginseng]	BAC22616.1	1e-21
114	isotig21445	510	2	3.05824	UDP-sugar:glycosyltransferase [Anthriscus sylvestris]	BAI65915.1	3e-78
115	isotig19564	552	2	2.82554	PREDICTED: O-glucosyltransferase rumi [Vitis vinifera]	XP_002273475.2	3e-54
116	isotig11930	1127	4	2.76788	UDP-glucosyltransferase, putative [Ricinus communis]	XP_002532443.1	4e-170
117	isotig14636	853	3	2.74273	PREDICTED: UDP-glucose flavonoid 3-O-glucosyltransferase 7-like [Solanum lycopersicum]	XP_004252827.1	1e-99
118	isotig14487	866	3	2.70156	PREDICTED: UDP-glycosyltransferase 82A1-like [Fragaria vesca subsp. vesca]	XP_004305892.1	2e-130
119	isotig17763	641	2	2.43323	PREDICTED: sterol 3-beta-glucosyltransferase-like [Vitis vinifera]	XP_002273501.2	8e-38
120	isotig16719	700	2	2.22814	UDP-Glycosyltransferase superfamily protein isoform 2 [Theobroma cacao]	EOY18901.1	6e-84
121	G3W9PQX01DJXIY				UDP-glucose glucosyltransferase [Gardenia jasminoides]	BAK55741.1	1e-40
122	G3W9PQX01A201N				glucosyltransferase homolog [Antirrhinum majus]	BAF96584.1	1e-41
123	G3W9PQX02I91IL				PREDICTED: zeatin O-glucosyltransferase-like [Solanum lycopersicum]	XP_004237101.1	6e-31
124	G3W9PQX02IGCYA				glycosyltransferase [Panax notoginseng]	AED99885.1	9e-11
125	G3W9PQX01DQGFT				UDP-Glycosyltransferase superfamily protein isoform 3 [Theobroma cacao]	EOY08479.1	2e-26
126	G3W9PQX02F1F4H				glycosyltransferase [Panax notoginseng]	AED99880.1	5e-80
127	G3W9PQX01BLSPX				PREDICTED: UDP-glycosyltransferase 73C3 [Vitis vinifera]	XP_002265326.1	4e-34
128	G3W9PQX01A4RB5				PREDICTED: UDP-glycosyltransferase 83A1 [Vitis vinifera]	XP_002276804.1	1e-75
129	G3W9PQX01B6VJY				PREDICTED: UDP-glycosyltransferase 73C3-like [Fragaria vesca subsp. vesca]	XP_004306177.1	1e-05
130	G3W9PQX01CODI9				PREDICTED: probable glycosyltransferase At5g03795-like [Solanum lycopersicum]	XP_004243882.1	3e-16
131	G3W9PQX02IKMLE				glycosyltransferase UGT7 [Bupleurum chinense]	AFK79039.1	3e-20
132	G3W9PQX01DK6DU				UDP-glucose glucosyltransferase [Gardenia jasminoides]	BAK55743.1	4e-22
133	G3W9PQX01EA19W				PREDICTED: UDP-glycosyltransferase 87A2-like [Fragaria vesca subsp. vesca]	XP_004294772.1	2e-15
